# Supplementary material for: Polyarginine Peptide R11–Actin Interaction Induces a Domino Effect on Cytoskeleton Remodeling to Suppress Bladder Cancer Metastasis
Source: Research (Wash D C). 2026 Jan 29;9:1109. doi: 10.34133/research.1109 (PMC12852570; doi:10.34133/research.1109)
Supplement: Supplementary 1 — Figs. S1 to S5 [file research.1109.f1.zip]

Archive with 6 entries (6 files):
- SI 1.tif
- SI 2.tif
- SI 3.tif
- SI 4.tif
- SI 5.tif
- Supplementary Material.docx
